# Supplementary material for: Improved HIV-1 Subtyping Accuracy Using near Full-Length Sequencing: A Comparison of Common Tools
Source: Int J Mol Sci. 2025 Dec 2;26(23):11666. doi: 10.3390/ijms262311666 (PMC12691708; doi:10.3390/ijms262311666)
Supplement: Supplementary file 1 [file ijms-26-11666-s001.zip]

Archive with 1 entries (1 files):
- ijms-4010157-supplementary.pdf
